# Supplementary material for: RDP5: a computer program for analyzing recombination in, and removing signals of recombination from, nucleotide sequence datasets
Source: Virus Evol. 2020 Apr 12;7(1):veaa087. doi: 10.1093/ve/veaa087 (PMC8062008; doi:10.1093/ve/veaa087)
Supplement: veaa087_Supplementary_Data [file veaa087_supplementary_data.zip]

Archive with 2 entries (2 files):
- RDP5.5.docx
- Supplimentary Figure 1.pptx
